# Supplementary material for: Hemiacetal-less rapamycin derivatives designed and produced by genetic engineering of a type I polyketide synthase
Source: Sci Rep. 2021 May 11;11:9944. doi: 10.1038/s41598-021-88583-z (PMC8113240; doi:10.1038/s41598-021-88583-z)
Supplement: Supplementary file 2 — Supplementary Information 2. [file 41598_2021_88583_MOESM2_ESM.xlsx]

## Sheet: Fig.4a
Rapamycin
conc (mM)	50	25	12.5	6.25	3.125	1.5625	0.78125	0.390625	0.195312	0.0976562	0.0488281	0.0244141	0.012207	0.00610352	0.00305176	0.00152588	0.000762939	0.00038147	0.000190735	9.53674e-05	control
n=1	0.2848	0.3189	0.2919	0.2478	0.2854	0.2743	0.2715	0.2604	0.3096	0.2995	0.3073	0.2747	0.2632	0.1817	0.0361	0.03225	0.02398	0.02833	0.02297	0.02492	0.02847
n=2	0.287	0.2975	0.3219	0.2854	0.2906	0.2718	0.2979	0.3155	0.323	0.326	0.2858	0.2668	0.2906	0.2008	0.04744	0.02672	0.03153	0.01777	0.02451	0.0343	0.0188
n=3	0.2699	0.3392	0.2779	0.2774	0.3086	0.3096	0.2669	0.2869	0.3209	0.265	0.3155	0.3058	0.2772	0.1684	0.04859	0.03836	0.02416	0.02634	0.02255	0.02829	0.03299
mean	0.280567	0.318533	0.297233	0.2702	0.294867	0.285233	0.278767	0.2876	0.317833	0.296833	0.302867	0.282433	0.277	0.183633	0.0440433	0.0324433	0.0265567	0.0241467	0.0233433	0.02917	0.0267533
stdev	0.00930287	0.0208524	0.0224796	0.0198071	0.0121743	0.0211391	0.0167288	0.0275567	0.00720717	0.0305873	0.0153383	0.020618	0.0137011	0.0162863	0.00690312	0.00582241	0.00430797	0.00561128	0.00103196	0.00475152	0.00724908
1
conc (mM)	50	25	12.5	6.25	3.125	1.5625	0.78125	0.390625	0.195312	0.0976562	0.0488281	0.0244141	0.012207	0.00610352	0.00305176	0.00152588	0.000762939	0.00038147	0.000190735	9.53674e-05	control
n=1	0.2906	0.2429	0.212	0.203	0.1655	0.1034	0.0508	0.03424	0.02783	0.03036	0.02296	0.02945	0.02833	0.02524	0.02299	0.01533	0.02922	0.01085	0.01943	0.0226	0.02097
n=2	0.2526	0.2248	0.2782	0.2545	0.1806	0.1319	0.04943	0.04823	0.02426	0.03363	0.02189	0.02539	0.02589	0.03709	0.0192	0.02121	0.02169	0.01689	0.02297	0.02559	0.02083
n=3	0.2788	0.2554	0.2359	0.2182	0.2251	0.1561	0.04659	0.03749	0.03025	0.02476	0.01706	0.01811	0.01253	0.01965	0.01575	0.03021	0.02298	0.01894	0.01349	0.0275	0.02078
mean	0.274	0.241033	0.242033	0.225233	0.1904	0.130467	0.04894	0.0399867	0.0274467	0.0295833	0.0206367	0.0243167	0.02225	0.0273267	0.0193133	0.02225	0.02463	0.01556	0.01863	0.02523	0.02086
stdev	0.0194494	0.0153852	0.0335235	0.0264606	0.030985	0.0263792	0.00214735	0.00732155	0.00301334	0.00448571	0.00314335	0.00574569	0.00850572	0.00890528	0.00362133	0.00749432	0.00402705	0.00420579	0.00479037	0.00246976	9.84886e-05
2
conc (mM)	50	25	12.5	6.25	3.125	1.5625	0.78125	0.390625	0.195312	0.0976562	0.0488281	0.0244141	0.012207	0.00610352	0.00305176	0.00152588	0.000762939	0.00038147	0.000190735	9.53674e-05	control
n=1	0.1313	0.1318	0.05511	0.03696	0.01729	0.02309	0.03025	0.03023	0.02469	0.032	0.01992	0.02547	0.04175	0.02599	0.02511	0.023	0.02791	0.03593	0.03093	0.02267	0.02543
n=2	0.1831	0.1342	0.04988	0.04159	0.02125	0.03127	0.02001	0.03069	0.01931	0.02543	0.02347	0.01989	0.01995	0.02209	0.03317	0.02798	0.01505	0.04052	0.02064	0.02094	0.03342
n=3	0.1557	0.1207	0.06646	0.04169	0.02656	0.02864	0.02118	0.01901	0.02431	0.0154	0.02969	0.02083	0.01398	0.02909	0.02366	0.02737	0.02692	0.02341	0.0241	0.0208	0.02179
mean	0.1567	0.1289	0.05715	0.04008	0.0217	0.0276667	0.0238133	0.0266433	0.02277	0.0242767	0.02436	0.0220633	0.0252267	0.0257233	0.0273133	0.0261167	0.0232933	0.0332867	0.0252233	0.02147	0.02688
stdev	0.0259145	0.00720208	0.00847616	0.00270246	0.00465135	0.00417596	0.00560493	0.00661466	0.00300247	0.00835988	0.00494543	0.00298746	0.0146176	0.00350761	0.00512358	0.00271629	0.00715608	0.00885598	0.00523617	0.00104159	0.00594904
3
conc (mM)	50	25	12.5	6.25	3.125	1.5625	0.78125	0.390625	0.195312	0.0976562	0.0488281	0.0244141	0.012207	0.00610352	0.00305176	0.00152588	0.000762939	0.00038147	0.000190735	9.53674e-05	control
n=1	0.01765	0.02682	0.01489	0.02749	0.02001	0.02636	0.01765	0.02952	0.02692	0.02566	0.0242	0.02251	0.01654	0.02492	0.04469	0.01496	0.02474	0.02237	0.02276	0.03819	0.02446
n=2	0.01448	0.02427	0.01387	0.01641	0.02365	0.02013	0.03962	0.02196	0.01816	0.01814	0.02424	0.02648	0.02427	0.02339	0.01903	0.02185	0.02767	0.03302	0.024	0.01472	0.02256
n=3	0.02314	0.0283	0.02228	0.0235	0.02295	0.01827	0.01427	0.02447	0.02101	0.01792	0.03484	0.02208	0.01952	0.01854	0.02208	0.01801	0.01788	0.03283	0.01991	0.0135	0.03341
mean	0.0184233	0.0264633	0.0170133	0.0224667	0.0222033	0.0215867	0.0238467	0.0253167	0.02203	0.0205733	0.02776	0.02369	0.02011	0.0222833	0.0286	0.0182733	0.02343	0.0294067	0.0222233	0.0221367	0.02681
stdev	0.00438149	0.00203854	0.00458949	0.00561181	0.00193146	0.00423715	0.0137643	0.00385046	0.00446819	0.00440656	0.00613149	0.00242576	0.00389863	0.00333086	0.0140175	0.00345254	0.00502475	0.00609467	0.00209715	0.013916	0.00579418
4
conc (mM)	50	25	12.5	6.25	3.125	1.5625	0.78125	0.390625	0.195312	0.0976562	0.0488281	0.0244141	0.012207	0.00610352	0.00305176	0.00152588	0.000762939	0.00038147	0.000190735	9.53674e-05	control
n=1	0.01556	0.02209	0.02045	0.0234	0.02266	0.02421	0.02508	0.01862	0.0177	0.02366	0.02355	0.01896	0.02506	0.01674	0.01248	0.02697	0.01543	0.02581	0.02833	0.02593	0.01853
n=2	0.02276	0.01911	0.01826	0.0176	0.02093	0.0307	0.02415	0.03322	0.05079	0.03928	0.02211	0.02383	0.02183	0.02506	0.02248	0.01845	0.0204	0.01803	0.01405	0.03273	0.0153
n=3	0.02116	0.02392	0.01425	0.0237	0.02094	0.02516	0.03567	0.02347	0.02262	0.03302	0.02618	0.02915	0.01499	0.0256	0.03017	0.0249	0.02141	0.02219	0.01783	0.01829	0.02236
mean	0.0198267	0.0217067	0.0176533	0.0215667	0.02151	0.02669	0.0283	0.0251033	0.03037	0.0319867	0.0239467	0.02398	0.0206267	0.0224667	0.02171	0.02344	0.01908	0.02201	0.02007	0.02565	0.01873
stdev	0.00378065	0.0024278	0.00314421	0.00343851	0.000995942	0.0035051	0.00639952	0.00743578	0.0178545	0.0078611	0.00206379	0.00509666	0.00514172	0.00496678	0.0088701	0.00444368	0.00320108	0.00389312	0.00739884	0.00722407	0.00353425

## Sheet: Fig.4b
Rapamycin
conc (mM)	50	25	12.5	6.25	3.125	1.5625	0.78125	0.390625	0.195312	0.0976562	0.0488281	0.0244141	0.012207	0.00610352	0.00305176	0.00152588	0.000762939	0.00038147	0.000190735	9.53674e-05
SKOV-3	16.7495	65.1019	70.7207	71.8768	70.3715	72.0461	73.8453	73.851	73.3254	72.1063	74.5417	71.3958	74.1202	70.2964	73.9757	75.3995	86.368	87.5142	82.7574	79.977
stdev	8.25628	2.0815	1.70641	2.37782	2.37831	3.31099	2.68836	1.26569	0.766945	1.55341	2.34209	1.09536	0.56606	3.23941	2.95679	1.03018	6.54009	2.90759	3.90819	3.006
MESO-1	0.234798	38.6557	82.6304	84.279	84.091	86.9992	84.0073	87.3728	86.7949	90.1617	88.7083	90.9507	85.2455	87.0451	90.6372	89.9332	89.2029	85.1267	80.4726	82.8206
stdev	0.0820693	9.85651	2.89418	1.33856	3.24534	0.518503	5.50019	0.692482	1.07278	0.584196	0.270543	0.630681	0.591596	1.97386	1.98901	3.88477	1.52747	2.52677	3.32861	3.14069
Jurkat	-0.0830683	0.78543	7.74519	8.06507	10.5782	12.2389	11.5347	13.4676	12.9952	13.7026	13.5625	17.8932	17.8851	19.7393	18.5298	21.015	30.0187	31.5052	28.3629	30.9547
stdev	0.0769716	1.26479	1.11727	2.37348	0.443497	1.84923	1.72242	0.744308	0.364728	1.34087	1.68839	1.7419	2.19616	0.486229	3.81925	7.42151	0.565516	4.40807	0.940655	3.09716
1
conc (mM)	50	25	12.5	6.25	3.125	1.5625	0.78125	0.390625	0.195312	0.0976562	0.0488281	0.0244141	0.012207	0.00610352	0.00305176	0.00152588	0.000762939	0.00038147	0.000190735	9.53674e-05
SKOV-3	89.5311	102.895	101.469	103.13	93.2341	96.9363	95.2222	98.5469	98.0643	102.244	94.6974	106.962	94.8119	100.083	86.4238	98.5639	94.9298	95.3633	84.7744	91.6569
stdev	5.05487	8.61603	3.59475	5.73589	0.979133	7.39583	3.70723	8.6366	11.7073	2.86829	4.78229	4.67962	8.0569	7.04599	6.19713	1.51064	5.42635	2.74832	3.47142	1.38155
MESO-1	73.6805	94.1067	93.2545	98.8916	95.7221	98.9606	95.7674	103.263	98.1818	101.948	99.6363	100.319	103.445	104.504	100.523	103.437	103.36	105.097	101.99	100.545
stdev	1.83311	5.2017	3.85615	3.11721	4.43002	1.95812	4.73966	3.707	4.23911	3.18902	3.19635	1.90229	2.30838	1.9799	4.41797	3.94467	4.78056	3.08445	3.62592	3.86615
Jurkat	54.7367	84.4547	86.9798	98.7563	94.3978	102.142	94.9122	99.8564	98.0853	99.4079	94.4043	100.4	93.5761	96.7763	95.8016	104.696	99.0176	110.712	97.3872	102.416
stdev	3.90987	3.88948	3.86978	6.13227	4.69807	0.393389	0.910937	3.44579	3.77004	0.174315	4.62513	5.69982	1.88258	0.503017	3.97627	2.9542	2.56756	4.17551	5.70367	6.8399
2
conc (mM)	50	25	12.5	6.25	3.125	1.5625	0.78125	0.390625	0.195312	0.0976562	0.0488281	0.0244141	0.012207	0.00610352	0.00305176	0.00152588	0.000762939	0.00038147	0.000190735	9.53674e-05
SKOV-3	99.5357	100.798	101.136	99.4745	101.972	103.049	97.0927	102.721	102.443	102.051	101.873	102.988	105.454	100.383	100.782	98.1364	99.3189	95.2447	92.6786	94.7831
stdev	2.22626	3.48236	0.560043	3.93603	3.36421	2.85338	1.26106	2.79027	2.46966	4.41911	2.02537	5.85274	5.60503	1.35245	1.32593	5.59296	3.84925	2.00447	1.35351	1.57532
MESO-1	87.0994	96.0512	96.7979	100.84	96.9373	100.695	104.43	103.428	102.831	104.107	102.243	101.038	107.213	107.748	105.123	105.277	101.053	106.128	101.729	105.316
stdev	5.21306	4.02725	2.8709	0.841504	2.84718	1.45812	2.38813	2.2353	2.14497	2.38738	1.26073	2.80993	3.5479	0.507977	1.68036	2.10104	3.57612	1.5704	0.591543	0.912878
Jurkat	63.7143	79.6178	91.775	97.3582	103.651	105.937	99.4905	99.5539	109.236	112.645	106.429	106.716	104.784	107.616	108.257	114.37	108.141	108.757	106.099	112.414
stdev	1.27473	8.48142	5.43208	2.12981	2.06697	4.30031	3.24011	2.86976	5.02759	5.05177	6.81717	6.11977	1.50082	6.26945	3.40103	3.25957	1.8275	3.93289	5.16255	5.09493
3
conc (mM)	50	25	12.5	6.25	3.125	1.5625	0.78125	0.390625	0.195312	0.0976562	0.0488281	0.0244141	0.012207	0.00610352	0.00305176	0.00152588	0.000762939	0.00038147	0.000190735	9.53674e-05
SKOV-3	39.6234	96.1483	99.7252	108.62	101.445	106.622	103.316	104.107	103.64	102.881	98.4999	104.407	101.772	101.466	98.7583	98.6816	96.9768	98.9741	93.7968	89.7601
stdev	4.2992	3.1961	1.98054	1.60888	3.24887	1.73638	6.19446	1.39936	4.02359	0.702686	6.13194	3.022	3.77347	2.88462	3.00826	3.14053	2.68881	2.08954	3.98761	5.24184
MESO-1	0.671124	21.6159	64.8562	92.2889	89.4173	96.5661	98.0653	104.45	99.7933	103.764	103.237	98.2818	102.514	103.378	106.183	107.306	105.02	107.834	104.313	104.374
stdev	0.193943	2.62332	7.0488	3.77537	4.77163	3.52824	2.86317	2.05288	1.59416	2.14334	4.61937	6.19686	1.79284	4.77054	3.14509	3.69596	1.51267	0.698126	2.47254	4.35775
Jurkat	0.282762	13.7149	50.3503	85.4513	97.3563	102.15	104.041	109.564	110.005	111.365	105.908	113.286	103.125	108.284	108.063	116.4	112.911	115.314	111.078	102.596
stdev	0.159252	0.591051	6.18876	3.54246	4.7336	5.91722	4.00428	1.12042	2.00905	2.86573	2.25906	3.45323	2.47282	2.69728	1.79182	3.27558	1.61812	3.00366	1.58504	2.61172
4
conc (mM)	50	25	12.5	6.25	3.125	1.5625	0.78125	0.390625	0.195312	0.0976562	0.0488281	0.0244141	0.012207	0.00610352	0.00305176	0.00152588	0.000762939	0.00038147	0.000190735	9.53674e-05
SKOV-3	12.082	54.3283	86.8502	97.0216	98.8372	101.365	98.1227	101.084	100.044	101.603	94.4793	103.079	93.0281	100.106	93.9405	92.5063	93.7921	95.3161	84.7145	90.7025
stdev	1.14692	4.02636	3.4484	2.31023	2.8381	3.25553	2.46156	5.6047	2.61863	2.92724	7.04907	2.99051	9.61858	5.776	7.06003	2.34732	4.37291	5.31296	5.55598	1.73736
MESO-1	6.16478	63.1554	65.6179	89.8591	92.4683	97.2089	98.6513	104.414	102.903	104.573	102.37	99.8481	102.246	107.425	102.068	102.882	105.051	106.426	104.863	106.485
stdev	1.57652	8.63592	6.80241	3.56968	0.633744	4.76771	2.79805	1.00442	1.44353	2.61527	4.54686	4.83491	2.49811	0.952679	2.45119	3.0086	3.45195	2.57113	2.74054	4.24331
Jurkat	0.478721	0.847825	28.6229	65.0596	85.2687	99.6458	102.161	107.994	107.866	106.028	106.215	112.102	102.928	106.028	108.939	110.084	118.94	113.428	114.178	108.146
stdev	0.190306	0.148753	4.30794	2.16796	1.33679	2.77864	0.726481	7.24687	4.82684	2.47479	2.95145	1.5848	3.9964	4.38664	9.41402	3.40665	5.99467	2.86118	4.35128	2.65651
